# Supplementary material for: From islet to blood: macrophage remodeling signatures for diagnosis and risk stratification in type 1 diabetes
Source: Front Immunol. 2026 Jun 26;17:1832672. doi: 10.3389/fimmu.2026.1832672 (PMC13350049; doi:10.3389/fimmu.2026.1832672)
Supplement: Supplementary file 2 [file Supplementaryfile2.xlsx]

## Sheet: TableS1
	Supplementary Table 1. GO and KEGG pathway analysis of differentially expressed genes
	ONTOLOGY	ID	Description	Count	p.adjust	Gene
	BP	GO:0061687	detoxification of inorganic compound	8	6.88e-07	MT1G/MT1E/MT1M/MT1X/MT1H/MT2A/MT1A/ABCB6
	BP	GO:0097501	stress response to metal ion	8	6.88e-07	MT1G/MT1E/MT1M/MT1X/MT1H/MT2A/MT1A/ABCB6
	CC	GO:0043025	neuronal cell body	28	2.43e-06	APOD/APOE/IL6ST/DNER/PDE1B/GLRA3/SYT4/MAP1A/PAM/SORL1/PRPH/KLHL1/SYT5/NSMF/NPY/SNCB/CASR/PTPRN/UNC5A/OLFM1/GAP43/SRD5A1/SCN1B/PCSK1/UCHL1/GPM6A/GLRA1/ADCYAP1
	CC	GO:0042611	MHC protein complex	7	1.2e-05	HLA-DQA2/CD74/HLA-B/HLA-DMA/HLA-DPA1/HLA-DRA/HLA-H
	MF	GO:0023026	MHC class II protein complex binding	5	0.0181	HLA-DQA2/CD74/HLA-DMA/HLA-DPA1/HLA-DRA
	MF	GO:0045236	CXCR chemokine receptor binding	4	0.0336	CXCL1/CXCL2/CXCL6/CXCL8
	KEGG	hsa04940	Type I diabetes mellitus	9	4.66e-05	HLA-DQA2/HLA-B/HLA-DMA/HLA-DPA1/HLA-DRA/GAD2/CPE/PTPRN/INS
	KEGG	hsa04978	Mineral absorption	7	0.0118	MT1G/MT1E/MT1M/MT1X/MT1H/MT2A/MT1A
	KEGG	hsa04911	Insulin secretion	8	0.0132961	STX1A/ABCC8/SLC2A2/GNAS/PDX1/GLP1R/ADCYAP1/INS
	KEGG	hsa04061	Viral protein interaction with cytokine and cytokine receptor	8	0.02827	CXCL1/IL22RA1/CXCL2/CXCL6/IL6ST/CXCL8/CCL11/IL20RA

## Sheet: TableS2
	Supplementary Table 2. Gene set enrichment analysis (GSEA) analysis parameters.
	Name	Size	NES	p.adjust	qvalue	core_enrichment
	REACTOME_INTERFERON_GAMMA_SIGNALING	79	2.31977	7.22254e-06	5.68853e-06	MT2A/HLA-DQA2/HLA-B/HLA-DPA1/GBP1/HLA-DRA/HLA-H/HLA-E/IFI30/STAT1/VCAM1/HLA-DPB1/TRIM22/IRF9/B2M/HLA-F/GBP2/IRF1/IRF6/ICAM1/TRIM68/TRIM8/IRF8/TRIM26/CD44/GBP4/IFNGR2/GBP3/IRF3
	REACTOME_CHEMOKINE_RECEPTORS_BIND_CHEMOKINES	34	2.26581	0.000228228	0.000179755	CXCL1/CXCL2/CXCL6/CXCL8/CXCL11/CXCL10/CCL21/CXCL9/CXCR4/CCL5/CCL2/CCL19/CXCL3/CXCL16/CCL4/CXCL12/CCL20/CCL28/CX3CL1
	KEGG_ANTIGEN_PROCESSING_AND_PRESENTATION	57	2.22157	0.000126016	9.92512e-05	HLA-DQA2/CD74/HLA-B/HLA-DMA/HLA-DPA1/HLA-DRA/HLA-E/IFI30/HLA-DPB1/KLRC2/B2M/HLA-F/HSPA2/CTSS/TAPBP/TAP2/HSP90AA1/HLA-DMB/TAP1/KLRC3/CANX/HSPA1A/HLA-DOA/CTSB/CREB1
	REACTOME_RESPONSE_TO_METAL_IONS	12	2.15403	0.000433648	0.000341545	MT1G/MT1E/MT1M/MT1X/MT1H/MT2A/MT1A/MT1F/MT3
	REACTOME_REGULATION_OF_INSULIN_SECRETION	71	-2.19137	0.000467174	0.00036795	GNG4/GNA15/AHCYL1/GNG3/GNG2/GNAI2/KCNJ11/PRKCA/STXBP1/FFAR1/GNG7/SLC2A1/CACNA1D/PRKACB/ITPR3/SNAP25/STX1A/ABCC8/SYT5/SLC2A2/GNAS/GLP1R/INS
	REACTOME_INSULIN_PROCESSING	27	-2.31668	0.000391461	0.000308318	EXOC8/SLC30A8/KIF5C/ERO1B/STX1A/CPE/CLTRN/PCSK1/INS

## Sheet: TableS3
	Supplementary Table 3. GO analysis of differentially expressed genes
	Cluster	ID	Description	Count	p.adjust	geneID
	mac_CCL	GO:0032496	response to lipopolysaccharide	40	1.6474e-14	6868/133/114769/834/6347/6348/1236/1051/1440/2919/2920/2921/3576/55914/84868/3055/3586/3552/3553/3656/10859/4790/4792/10062/5142/5734/5743/5970/8767/6279/6556/6648/7056/7124/7128/10318/79931/7431/7494/80149
	mac_CCL	GO:0002237	response to molecule of bacterial origin	41	1.6474e-14	6868/133/728/114769/834/6347/6348/1236/1051/1440/2919/2920/2921/3576/55914/84868/3055/3586/3552/3553/3656/10859/4790/4792/10062/5142/5734/5743/5970/8767/6279/6556/6648/7056/7124/7128/10318/79931/7431/7494/80149
	mac_CCL	GO:0007159	leukocyte cell-cell adhesion	38	8.88485e-11	27/60/135/6347/1236/11314/960/9308/1051/81704/1845/83706/84868/3383/3586/3552/3553/3559/3575/3659/10859/11006/8379/1326/4478/84807/64332/4973/5777/5970/8767/6279/64116/4092/7124/10318/7494/80149
	mac_CCL	GO:0030593	neutrophil chemotaxis	20	1.02854e-10	719/728/6347/6364/6348/6349/6351/1236/51192/2919/2920/2921/3576/2207/3553/5142/5479/6279/7130/54210
	mac_CCL	GO:0050727	regulation of inflammatory response	34	1.80319e-08	135/834/837/6348/1236/1051/63940/2879/3055/3586/3553/3559/144811/11343/4318/653361/4790/4792/64332/10062/5008/5580/5734/9536/5743/5970/6279/7114/7124/7128/7130/10318/8673/331
	mac_CCL	GO:0002683	negative regulation of immune system process	33	3.60372e-07	135/6347/6348/11314/966/1051/79004/1845/84868/3055/3586/3559/3575/3624/3659/9636/10859/11025/11006/9404/8379/10062/5734/5777/64092/5272/4092/6778/7009/7124/7128/7130/80149
	mac_CCL	GO:0070482	response to oxygen levels	28	4.12102e-07	10449/6868/133/57085/537/8678/664/114769/84317/51167/1536/54541/2023/30001/26355/3099/3552/4323/5230/1263/5366/5743/6392/4891/6648/7009/7124/7351
	mac_CCL	GO:0042060	wound healing	32	7.91798e-07	60/6868/135/302/308/958/960/966/1192/2069/2207/83706/1839/3552/4627/10627/5058/5329/5341/5580/5777/389/6279/5055/6556/23657/7035/7056/7094/7124/7128/7494
	mac_CCL	GO:0001819	positive regulation of cytokine production	33	1.86626e-06	6868/9181/719/728/834/6348/1236/958/9308/1051/26253/1536/2069/2207/63940/84868/3303/3586/3552/3553/3659/9636/144811/10859/5008/5142/5734/5743/5970/8767/6556/7124/7494
	mac_CCL	GO:0050878	regulation of body fluid levels	29	1.94064e-06	60/133/135/302/308/958/966/1192/2207/83706/2821/3099/51763/4233/4627/10627/10062/5329/5341/5580/5777/5055/23657/7035/7056/7094/7357/8673/7494
	mac_CCL	GO:0002285	lymphocyte activation involved in immune response	20	4.46796e-06	958/26253/55619/2207/84868/3383/3586/3916/3936/10859/84807/64332/5734/8767/6556/4092/6482/6778/7494/80149
	mac_CCL	GO:0006979	response to oxidative stress	30	4.71397e-06	8678/664/1612/30001/2879/3303/3586/3552/79109/4170/4233/4255/4323/4318/4520/653361/1263/5052/5580/5743/1827/5970/23657/6648/6778/7124/7128/7295/7351/80149
	mac_CCL	GO:0016485	protein processing	22	4.74749e-06	6868/302/83464/114769/834/837/2023/30001/81502/4323/4627/55486/5230/5329/55848/8767/28972/9789/5552/7056/29100/331
	mac_CCL	GO:0030003	cellular cation homeostasis	32	7.90313e-06	79572/483/537/526/51606/664/760/811/84317/6348/1236/958/220002/23312/30001/10539/3552/144811/4493/4502/27020/5777/6279/6556/4891/6507/64116/10312/7052/7009/54499/55151
	mac_CCL	GO:0032495	response to muramyl dipeptide	7	1.2308e-05	9181/55914/4792/5970/8767/7128/7431
	mac_CCL	GO:0043254	regulation of protein-containing complex assembly	28	1.28605e-05	64853/10094/10093/822/1236/51185/1440/10456/3055/3059/3303/3312/9636/3936/4233/4478/91663/5058/9659/5341/5580/5706/5734/5908/389/7114/7124/7408
	mac_CCL	GO:1905954	positive regulation of lipid localization	14	1.51165e-05	2180/302/1622/10938/3552/3553/4790/4792/10062/123/5580/9536/6696/80149
	mac_CCL	GO:0050817	coagulation	20	1.60909e-05	60/135/302/308/958/966/1192/2207/83706/4627/10627/5329/5341/5580/5777/5055/23657/7035/7056/7094
	mac_CCL	GO:0043154	negative regulation of cysteine-type endopeptidase activity involved in apoptotic process	11	6.09731e-05	135/114769/960/2821/4318/5329/5743/5272/7124/25816/331
	mac_CCL	GO:0006968	cellular defense response	9	9.43858e-05	135/8678/728/9214/4046/653361/4688/5970/10312
	mac_CCL	GO:0048872	homeostasis of number of cells	20	0.000398399	6868/211/1236/55619/2821/3059/3303/3559/3575/3624/9636/3845/5142/5366/5052/4891/23657/10312/7128/331
	mac_CCL	GO:0070661	leukocyte proliferation	22	0.000409925	11314/958/1051/81704/84868/3586/3552/3553/3559/3575/3659/10859/11006/8379/4478/5580/5777/8767/6556/6778/10312/7128
	mac_CCL	GO:0032970	regulation of actin filament-based process	24	0.000492426	27/58527/397/10094/10093/822/1236/1440/10456/3055/3059/3552/51763/4233/91663/4627/5058/5142/5341/5580/5734/389/7114/7408
	mac_CCL	GO:0072593	reactive oxygen species metabolic process	17	0.000655184	378/8678/664/51167/1536/51181/54541/3099/653361/4688/55486/5366/5052/5580/6648/7124/80149
	mac_CCL	GO:0006909	phagocytosis	20	0.000784086	135/8678/811/6347/11314/56882/23603/2207/3055/3553/10960/4233/4627/4688/10062/5058/5580/6556/7052/7124
	mac_CCL	GO:0051090	regulation of DNA-binding transcription factor activity	25	0.000909435	307/9181/8553/114769/958/1440/55914/84868/3055/3059/3303/3586/3553/3656/4792/5292/5970/8767/6279/4092/7114/7124/7128/7185/80149
	mac_CCL	GO:0014002	astrocyte development	7	0.000947949	135/728/3553/3845/6279/7124/7431
	mac_CCL	GO:0046686	response to cadmium ion	8	0.00126561	1536/2821/4318/4493/4502/4520/653361/6648
	mac_CCL	GO:1903531	negative regulation of secretion by cell	12	0.0026021	11314/3156/3553/3624/10859/10062/5008/415116/25953/5908/7351/8673
	mac_CCL	GO:0051881	regulation of mitochondrial membrane potential	8	0.00272395	135/664/1192/5366/6648/23111/7314/7351
	mac_CCL	GO:0031667	response to nutrient levels	24	0.00290612	2180/133/8678/664/1312/1536/1603/11345/3312/3552/8942/79109/4255/5292/123/5366/5743/6648/6696/7124/7351/7378/7494/80149
	mac_CCL	GO:0061077	chaperone-mediated protein folding	8	0.00293405	10575/22948/10574/3337/30001/3303/3312/5479
	mac_CCL	GO:0050819	negative regulation of coagulation	7	0.00302914	302/308/5329/5580/5055/7035/7056
	mac_CCL	GO:0072594	establishment of protein localization to organelle	23	0.003205	8678/10575/22948/10574/3301/10456/3059/3099/3308/3312/3916/22879/4792/55486/5580/5743/10890/51762/28972/9789/26521/7128/80149
	mac_CCL	GO:0016032	viral process	22	0.00328935	290/6347/6348/6351/3576/3303/3312/3383/51763/9636/3916/22879/5819/5479/6520/28972/6482/2040/7124/10318/8673/80149
	mac_CCL	GO:1901998	toxin transport	6	0.00362277	664/10575/22948/10574/22818/3301
	mac_CCL	GO:0070997	neuron death	20	0.00362277	135/664/6347/6348/1051/1440/54541/2002/26355/2821/3586/3845/4170/5700/23657/6648/7009/7124/7314/331
	mac_CCL	GO:0031529	ruffle organization	7	0.00415928	1236/23603/3383/51763/5341/29887/10312
	mac_CCL	GO:0007566	embryo implantation	7	0.00453899	397/811/3553/4318/5743/6696/81671
	mac_CCL	GO:0006735	NADH regeneration	4	0.00478597	2023/3099/5230/5315
	mac_CCL	GO:0061621	canonical glycolysis	4	0.00478597	2023/3099/5230/5315
	mac_CCL	GO:0061718	glucose catabolic process to pyruvate	4	0.00478597	2023/3099/5230/5315
	mac_CCL	GO:0009205	purine ribonucleoside triphosphate metabolic process	15	0.00483427	526/54541/2023/2821/3099/3303/3312/4709/4711/4832/5230/5315/6392/11182/7114
	mac_CCL	GO:0046034	ATP metabolic process	14	0.004978	526/54541/2023/2821/3099/3303/3312/4709/4711/5230/5315/6392/11182/7114
	mac_CCL	GO:0032310	prostaglandin secretion	4	0.0071062	3552/3553/9536/5743
	mac_CCL	GO:0001885	endothelial cell development	7	0.00715944	3383/3553/4233/4478/91663/5908/7124
	mac_CCL	GO:0046889	positive regulation of lipid biosynthetic process	8	0.00859879	2181/133/3552/3553/10062/5580/5743/7124
	mac_CCL	GO:0035795	negative regulation of mitochondrial membrane permeability	4	0.00940844	10449/664/3099/3303
	mac_CCL	GO:1902600	proton transmembrane transport	11	0.00983014	537/526/528/51606/6556/4891/51296/10312/7114/7351/7384
	mac_S100A	GO:0002181	cytoplasmic translation	59	1.08875e-68	2197/6134/4736/6135/6136/23521/9045/6138/6139/6141/6142/6144/6146/9349/6147/6152/6154/6155/6157/6158/6156/6160/6161/6164/11224/6165/25873/6173/6167/6168/6169/6170/6171/6125/6129/6132/6133/6181/6204/6206/6207/6208/6209/6210/6217/6218/6224/6230/6231/6232/6233/6234/6235/6189/6194/6201/6202/7311/4904
	mac_S100A	GO:0022613	ribonucleoprotein complex biogenesis	31	1.25734e-10	55505/27316/6134/4736/6135/23521/9045/6147/6152/6154/6155/11224/6165/6169/6125/6129/6208/6209/6217/6218/6230/6232/6234/6194/6201/6202/51639/6627/6629/6637/4809
	mac_S100A	GO:0042254	ribosome biogenesis	25	1.25734e-10	55505/6134/4736/6135/9045/6147/6152/6154/6155/11224/6165/6169/6125/6129/6208/6209/6217/6218/6230/6232/6234/6194/6201/6202/4809
	mac_S100A	GO:0006119	oxidative phosphorylation	18	2.39701e-10	514/521/9551/10632/51142/1327/1340/1347/1349/1350/1351/4694/4697/4708/4710/4715/4718/27089
	mac_S100A	GO:0006364	rRNA processing	21	6.22221e-10	55505/4736/6135/9045/6154/6155/11224/6165/6125/6129/6208/6209/6217/6218/6230/6232/6234/6194/6201/6202/4809
	mac_S100A	GO:1904667	negative regulation of ubiquitin protein ligase activity	7	7.67317e-09	6135/9349/6167/6125/6209/6224/6201
	mac_S100A	GO:1901798	positive regulation of signal transduction by p53 class mediator	8	3.93159e-07	9521/6135/9349/6154/6167/6209/6224/6201
	mac_S100A	GO:1904666	regulation of ubiquitin protein ligase activity	7	1.41135e-06	6135/9349/6167/6125/6209/6224/6201
	mac_S100A	GO:0015986	proton motive force-driven ATP synthesis	10	3.82107e-06	514/521/9551/10632/527/4694/4708/4710/4715/4718
	mac_S100A	GO:0061844	antimicrobial humoral immune response mediated by antimicrobial peptide	10	6.57289e-06	3576/2197/2597/5967/5968/5068/6156/6170/6283/6280
	mac_S100A	GO:1902600	proton transmembrane transport	13	1.07306e-05	514/521/9551/10632/533/527/9296/9550/1327/1340/1349/1351/4697
	mac_S100A	GO:0006620	post-translational protein targeting to endoplasmic reticulum membrane	4	0.00242754	128866/10952/23480/7095
	mac_S100A	GO:0017014	protein nitrosylation	4	0.00292911	2597/6279/6280/7295
	mac_S100A	GO:0018119	peptidyl-cysteine S-nitrosylation	4	0.00292911	2597/6279/6280/7295
	mac_S100A	GO:0070972	protein localization to endoplasmic reticulum	7	0.00310663	689/128866/23645/10952/23480/7095/6727
	mac_S100A	GO:0046034	ATP metabolic process	11	0.00483218	514/521/9551/10632/527/2597/4694/4708/4710/4715/4718
	mac_S100A	GO:0007032	endosome organization	7	0.00976781	533/527/9296/27243/128866/7879/7251
	mac_C1QB	GO:0002495	antigen processing and presentation of peptide antigen via MHC class II	16	1.04136e-10	972/1509/1514/1520/1785/3108/3109/3113/3115/3117/3119/3122/3123/3127/5641/29108
	mac_C1QB	GO:0002478	antigen processing and presentation of exogenous peptide antigen	17	1.04136e-10	972/1509/1514/1520/1785/3105/3108/3109/3113/3115/3117/3119/3122/3123/3127/3133/5641
	mac_C1QB	GO:0007033	vacuole organization	34	2.26345e-09	19/8546/23130/488/537/10159/535/51652/2055/1509/2548/23710/79158/2896/3073/3074/84376/3257/89781/55004/7805/4669/65018/5538/5663/55647/9821/950/140775/112574/401548/1200/165324/55062
	mac_C1QB	GO:0050870	positive regulation of T cell activation	34	1.32026e-07	101/8546/8289/57492/4179/972/975/942/2309/3105/3108/3109/3113/3115/3117/3119/3122/3123/3127/3133/23308/4067/10892/3071/5781/5788/29108/861/864/140885/6605/7037/8764/57178
	mac_C1QB	GO:0006898	receptor-mediated endocytosis	34	2.30312e-07	338692/1173/409/6311/821/929/975/928/1213/1514/58191/1601/1785/115548/2580/2885/156/157/3482/50618/55788/4035/4043/4074/4289/4481/5534/5538/23011/950/51429/6653/23166/7037
	mac_C1QB	GO:0031331	positive regulation of cellular catabolic process	44	1.47122e-06	101/8754/25820/23130/10134/7832/219771/55743/7812/1601/167227/1660/2309/5045/26058/25831/3091/3192/3630/8570/7805/4193/11315/65018/5663/5770/9821/255488/25897/6093/140775/112574/401548/51429/29110/7133/10475/81603/7415/51322/55062/253943/677/678
	mac_C1QB	GO:0051235	maintenance of location	38	1.67526e-06	19/9619/10142/57584/55704/1535/2316/2495/2512/9908/2548/2760/2934/9446/3073/3074/3192/3708/10945/3998/4067/23515/4481/8204/10956/114885/114882/11315/65018/123/5663/5788/11079/57674/57190/80024/6653/54832
	mac_C1QB	GO:0016032	viral process	42	5.64448e-06	821/4179/972/975/942/1105/51652/7812/1508/1514/7852/1656/1660/5610/440275/8661/2033/5045/2589/156/2934/3123/3482/3693/11282/54737/8829/64710/5586/5359/950/6520/6780/7037/8764/7155/10475/81603/7392/7415/51160/57169
	mac_C1QB	GO:0030099	myeloid cell differentiation	41	5.88785e-06	22985/8546/537/714/135228/972/975/1777/2033/56975/2316/2309/9846/2739/7107/1880/3091/3123/3658/7994/55904/4067/9935/4627/3071/5295/5663/9991/5781/5814/3516/861/10019/4090/6670/6688/7037/7040/7099/51522/677
	mac_C1QB	GO:0061462	protein localization to lysosome	13	1.14588e-05	8546/975/9648/79158/7107/3920/7805/55788/4074/8031/950/6653/9765
	mac_C1QB	GO:0001819	positive regulation of cytokine production	45	1.3929e-05	101/26060/10159/728/929/4179/972/975/942/64581/1535/1536/1660/5610/5045/10146/3091/3105/3113/3115/3133/3265/3459/3570/3630/7805/10892/9261/11315/57162/5295/5663/5781/5788/29108/861/29072/6556/6653/8877/29110/7040/7099/7110/8764
	mac_C1QB	GO:0030521	androgen receptor signaling pathway	12	2.46058e-05	8289/1601/10521/1655/2033/55818/9611/11315/5585/3275/7110/57178
	mac_C1QB	GO:0033619	membrane protein proteolysis	13	3.87413e-05	102/101/8754/51107/1512/5045/4627/5663/6093/51429/7040/7077/7133
	mac_C1QB	GO:0071559	response to transforming growth factor beta	30	6.49989e-05	8754/26060/409/135228/1028/8837/50515/1601/1785/2033/5045/2734/5654/3693/26524/3987/6093/864/6498/4090/58533/6688/7040/7046/9958/9839/677/678/57178/26036
	mac_C1QB	GO:0002831	regulation of response to biotic stimulus	35	9.46697e-05	2/101/196/26060/409/929/64581/1535/1660/440275/84034/2033/10875/2896/3105/3123/3133/5654/3630/4067/54625/5359/5770/5781/29108/6397/6688/29110/7099/10475/9958/7520/2547/253943/57169
	mac_C1QB	GO:0002697	regulation of immune effector process	36	0.000104997	2/54/196/26060/409/4179/972/975/942/64581/10875/9846/2896/3105/3109/3122/3123/3133/3630/7805/9516/4067/10892/9261/3071/5585/5788/29108/6688/8417/7037/7040/7099/7009/8764/7133
	mac_C1QB	GO:0034063	stress granule assembly	8	0.000537601	6311/7812/1656/1778/10146/9908/23215/253943
	mac_C1QB	GO:0045088	regulation of innate immune response	25	0.000567253	2/101/26060/409/64581/1660/2033/2896/3105/3133/3630/4067/54625/5359/5770/5781/29108/6688/29110/7099/9958/7520/2547/253943/57169
	mac_C1QB	GO:0034976	response to endoplasmic reticulum stress	26	0.000794485	267/488/10134/821/10087/64764/79982/5610/440275/2033/2907/3708/4121/4082/29982/10956/11315/5295/5770/6400/10955/7009/91304/55161/9097/7415
	mac_C1QB	GO:0070997	neuron death	32	0.00122892	101/10550/409/7832/712/2055/1522/2309/10457/2896/3068/3091/3265/5641/8829/11315/51604/65018/23129/5538/5663/6093/58533/6648/6653/29110/7099/7009/91304/7133/27242/9040
	mac_C1QB	GO:0043484	regulation of RNA splicing	20	0.0013399	79026/10659/26528/10521/1655/1859/2521/8087/3192/4154/5295/5430/9991/9444/23064/6625/6881/7009/23326/284695
	mac_C1QB	GO:0032970	regulation of actin filament-based process	34	0.00137496	118/11214/10142/10095/10094/10092/488/55704/23406/1824/2059/2316/9535/2885/2934/3265/4035/4627/3071/8829/5295/5341/8500/29108/22836/23433/6093/51429/6709/54434/23075/57551/7046/23325
	mac_C1QB	GO:0006658	phosphatidylserine metabolic process	7	0.00153919	26090/114882/23659/5359/57515/347735/10955
	mac_C1QB	GO:0061900	glial cell activation	10	0.00172718	712/728/1075/2896/3459/3460/4035/5663/5788/8877
	mac_C1QB	GO:0009791	post-embryonic development	13	0.00218185	22809/50515/26058/3482/3658/3708/10765/4297/23515/5663/6414/6648/7046
	mac_C1QB	GO:0071481	cellular response to X-ray	5	0.00285917	1785/25836/64710/7520/2547
	mac_C1QB	GO:0022604	regulation of cell morphogenesis	27	0.00331623	10097/192670/7852/1601/1785/23136/2059/2316/2768/10672/3074/50618/3987/23499/4289/4627/8829/55023/51177/23129/57580/55660/23011/22836/23433/30011/54764
	mac_C1QB	GO:0043393	regulation of protein binding	20	0.0035835	118/267/409/488/1522/1601/2033/4035/4043/4140/8829/11315/23129/5663/6093/6653/6789/7046/166/7009
	mac_C1QB	GO:0046185	aldehyde catabolic process	5	0.00380988	128/217/3029/11315/25953
	mac_C1QB	GO:0006403	RNA localization	20	0.00396111	3267/6311/167227/1660/84248/9908/3192/8570/3837/9961/8021/10762/8106/9444/5903/29072/23049/6780/7528/677
	mac_C1QB	GO:0030003	cellular cation homeostasis	37	0.00446315	122416/8546/476/488/537/10159/535/10134/220002/1535/1657/2316/2495/2512/2907/2896/9446/3074/3091/3658/23479/3708/3778/4067/8031/5538/5663/5788/55647/9997/57190/6556/1317/80024/7037/7009/7178
	mac_C1QB	GO:0014002	astrocyte development	8	0.00484569	712/728/2896/3459/4035/5663/7099/7431
	mac_C1QB	GO:0002687	positive regulation of leukocyte migration	16	0.00563706	102/101/728/972/3570/5641/4323/3071/5295/7941/29108/6688/23075/8764/7423/65125
	mac_C1QB	GO:0042060	wound healing	33	0.00706695	79602/79026/8546/2683/135228/928/8837/51652/64581/7852/84034/2316/2768/10672/2776/2778/3091/89781/3265/3630/3998/4067/23499/4627/5341/5359/5894/5912/10019/6556/7040/7046/7099
	mac_C1QB	GO:0046326	positive regulation of glucose import	7	0.00934275	26060/3630/4205/114882/5295/5781/23433
	mac_MARCO	GO:0002181	cytoplasmic translation	74	3.70703e-98	8667/8669/10480/1974/2197/10399/6134/4736/6135/6136/6137/23521/9045/6138/6139/6142/6144/6146/200916/6147/6152/6154/6155/6157/6158/6159/6122/6160/6161/6164/11224/6165/25873/6173/6167/6168/6169/6170/6124/6171/6125/6128/6129/6132/6133/6175/6181/6204/6206/6207/6208/6209/6210/6217/6218/6223/6187/6224/6227/6230/6231/6232/6233/6234/6235/6188/6189/6191/6193/6194/6201/6202/3921/4904
	mac_MARCO	GO:0022613	ribonucleoprotein complex biogenesis	52	4.66075e-31	114049/10438/9188/8667/8669/10480/3692/2091/3326/55505/29997/4869/5901/6134/4736/6135/23521/9045/6147/6152/6154/6155/11224/6165/6169/6125/6128/6129/6175/6208/6209/6217/6218/6223/6227/6230/6232/6234/6193/6194/6201/6202/3921/51187/83443/6629/6632/6635/6636/4809/6431/8683
	mac_MARCO	GO:0006364	rRNA processing	29	1.05688e-18	114049/10438/9188/3692/2091/55505/29997/4736/6135/9045/6154/6155/11224/6165/6125/6129/6208/6209/6217/6218/6223/6227/6230/6232/6234/6194/6201/6202/4809
	mac_MARCO	GO:1904667	negative regulation of ubiquitin protein ligase activity	6	3.98881e-07	6135/6167/6125/6209/6224/6201
	mac_MARCO	GO:1901796	regulation of signal transduction by p53 class mediator	12	7.90475e-07	960/4282/29997/4869/6135/6154/6167/6125/6209/6224/6201/133383
	mac_MARCO	GO:0019730	antimicrobial humoral response	12	5.16041e-06	1672/2197/2597/5319/5645/5646/5967/5968/5068/130120/6170/6223
	mac_MARCO	GO:0140694	non-membrane-bounded organelle assembly	20	6.42873e-06	71/3692/29997/4869/6134/6135/6147/6152/6169/6125/6128/6175/6208/6209/6223/6232/6234/6188/6193/3921
	mac_MARCO	GO:1904666	regulation of ubiquitin protein ligase activity	6	3.04846e-05	6135/6167/6125/6209/6224/6201
	mac_MARCO	GO:0007586	digestion	11	9.21513e-05	1056/1208/1504/440387/5406/5644/5645/5646/12/6690/6750
	mac_MARCO	GO:0000054	ribosomal subunit export from nucleus	4	0.00155923	3692/4869/5901/6209
	mac_MARCO	GO:0033750	ribosome localization	4	0.00155923	3692/4869/5901/6209
	mac_MARCO	GO:2000059	negative regulation of ubiquitin-dependent protein catabolic process	6	0.00177878	8667/3326/29997/6135/6125/6201
	mac_MARCO	GO:0034250	positive regulation of cellular amide metabolic process	10	0.00252727	1191/1938/3692/4869/23645/5935/6154/6125/6191/4904
	mac_MARCO	GO:0061077	chaperone-mediated protein folding	6	0.00865106	10576/7203/1191/3312/3315/3336
	mac_MARCO	GO:0035821	modulation of process of another organism	4	0.00970148	5967/5968/5068/130120
	mac_APOE	GO:0002181	cytoplasmic translation	69	3.61988e-91	3646/8665/8667/51386/2197/10399/6134/4736/6135/6136/6137/23521/9045/6138/6139/6142/6144/6146/9349/6147/6154/6155/6157/6158/6122/6160/6161/6164/11224/6165/25873/6173/6168/6169/6170/6124/6171/6125/6128/6129/6132/6133/6175/6181/6204/6207/6208/6209/6210/6217/6218/6222/6223/6187/6224/6227/6230/6231/6232/6233/6234/6235/6188/6189/6193/6194/6202/3921/4904
	mac_APOE	GO:0022613	ribonucleoprotein complex biogenesis	38	2.88514e-18	3646/8665/8667/51386/196074/55505/80135/6134/4736/6135/23521/9045/6147/6154/6155/11224/6165/6169/6125/6128/6129/6175/6208/6209/6217/6218/6223/6227/6230/6232/6234/6193/6194/6202/3921/51187/6628/6636
	mac_APOE	GO:0006119	oxidative phosphorylation	20	1.60219e-13	513/514/521/9551/10632/1327/1337/1347/1349/1350/1351/4694/55967/54539/4708/29796/10975/7381/7386/7388
	mac_APOE	GO:0006364	rRNA processing	23	6.09635e-13	196074/55505/80135/4736/6135/9045/6154/6155/11224/6165/6125/6129/6208/6209/6217/6218/6223/6227/6230/6232/6234/6194/6202
	mac_APOE	GO:1902600	proton transmembrane transport	14	4.10439e-07	513/514/517/521/9551/10632/10063/1327/1337/1349/1351/29796/7386/7388
	mac_APOE	GO:0009206	purine ribonucleoside triphosphate biosynthetic process	12	8.84157e-07	513/514/517/521/9551/10632/4694/55967/54539/4708/4831/54209
	mac_APOE	GO:1904667	negative regulation of ubiquitin protein ligase activity	5	1.02691e-05	6135/9349/6125/6209/6224
	mac_APOE	GO:0140694	non-membrane-bounded organelle assembly	18	2.66438e-05	128866/1153/54930/6134/6135/6147/6169/6125/6128/6175/6208/6209/6223/6232/6234/6188/6193/3921
	mac_APOE	GO:0061844	antimicrobial humoral immune response mediated by antimicrobial peptide	8	0.000199549	2197/5967/5968/5068/130120/6039/6170/6223
	mac_APOE	GO:1904666	regulation of ubiquitin protein ligase activity	5	0.000300333	6135/9349/6125/6209/6224
	mac_APOE	GO:0046034	ATP metabolic process	12	0.000307539	513/514/517/521/9551/10632/4694/55967/54539/4708/54209/706
	mac_APOE	GO:1901798	positive regulation of signal transduction by p53 class mediator	5	0.000884198	6135/9349/6154/6209/6224
	mac_APOE	GO:0044794	positive regulation by host of viral process	4	0.00265619	348/1072/1915/9218
	mac_APOE	GO:0031330	negative regulation of cellular catabolic process	11	0.00432922	341/128866/1153/8667/10949/6135/9349/6125/54209/706/4904
	mac_APOE	GO:0035821	modulation of process of another organism	4	0.00698806	5967/5968/5068/130120

## Sheet: TableS4
	Supplementary Table 4. Functional annotation of pseudotime differentially expressed genes across two modules
	ONTOLOGY	Module	Description	GeneRatio	Count	p.adjust	geneID
	BP	1	GO:0030593	neutrophil chemotaxis	19	2.10743e-13	6347/6364/6348/6349/6351/6354/1236/2919/2920/2921/6374/3576/3553/3958/5319/6283/6279/6280/7130
	BP	1	GO:0019730	antimicrobial humoral response	17	1.6294e-10	2919/2920/2921/6374/3576/1672/4069/5319/5645/5646/5967/5968/5068/130120/6039/6283/6280
	BP	1	GO:0006959	humoral immune response	25	1.6294e-10	6347/1236/1191/2919/2920/2921/6374/3576/1672/2219/3553/3569/4069/5319/5645/5646/5967/5968/5068/130120/28984/6039/6283/6280/11326
	BP	1	GO:0022407	regulation of cell-cell adhesion	26	1.79544e-07	100/301/868/6347/1236/100133941/960/1051/63036/10370/11221/3553/3557/3569/9314/3956/3958/8379/1326/5329/4860/28984/6385/6659/11326/7494
	BP	1	GO:0070098	chemokine-mediated signaling pathway	12	3.53853e-07	6347/6364/6348/6349/6351/6354/1236/2919/2920/2921/6374/3576
	BP	1	GO:0042060	wound healing	24	4.65321e-07	71/301/308/960/63036/1364/2069/2335/3162/3315/3569/5329/5068/130120/6281/6279/6385/5055/23657/7035/7980/7076/7168/7494
	BP	1	GO:0070555	response to interleukin-1	14	6.21133e-07	301/6347/6364/6348/6349/6351/6354/1051/3576/3553/3557/3569/27316/6880
	BP	1	GO:0010273	detoxification of copper ion	6	2.51586e-06	4494/4495/4496/4499/4501/4502
	BP	1	GO:1990169	stress response to copper ion	6	2.51586e-06	4494/4495/4496/4499/4501/4502
	BP	1	GO:0006882	cellular zinc ion homeostasis	8	4.10369e-06	4494/4495/4496/4499/4501/4502/6279/6280
	BP	1	GO:0052547	regulation of peptidase activity	22	9.70211e-06	55122/444/960/1364/8738/1474/1475/1476/54205/2335/9314/4609/5329/5366/6279/6280/12/5055/6690/7035/7980/7076
	BP	1	GO:0050878	regulation of body fluid levels	20	1.23627e-05	71/100/133/308/595/1056/63036/1364/2335/3315/3569/9314/4233/5329/5055/23657/6690/7035/7980/7494
	BP	1	GO:0097193	intrinsic apoptotic signaling pathway	17	2.42534e-05	597/100133941/960/1051/1191/54205/1545/3162/3315/4609/5329/5366/23645/6279/6280/6880/7494
	BP	1	GO:0050863	regulation of T cell activation	19	2.97571e-05	100/301/868/6347/1236/100133941/1051/11221/3553/3569/3956/3958/8379/1326/4860/6385/6659/11326/7494
	BP	1	GO:0002274	myeloid leukocyte activation	15	3.13738e-05	301/6348/1191/1437/3576/2335/3162/3569/3696/4495/27342/6283/6284/6813/11326
	BP	1	GO:0043434	response to peptide hormone	20	3.5372e-05	133/301/63036/1537/1545/2069/51083/3553/3624/55022/5319/5967/5968/5068/130120/56729/9021/6690/7076/7494
	BP	1	GO:0001819	positive regulation of cytokine production	21	7.42745e-05	55122/301/6348/1236/965/1051/1191/1437/1545/9188/2069/2219/3162/3315/3553/3569/5319/4860/28984/6284/7494
	BP	1	GO:0007586	digestion	11	0.000112824	279/1056/1208/1504/440387/5406/5644/5645/5646/12/6690
	BP	1	GO:0001889	liver development	11	0.000127098	100/301/84159/595/1051/10370/3162/3569/3720/4233/7494
	BP	1	GO:0002526	acute inflammatory response	10	0.00012818	241/1236/1051/2335/3553/3569/5068/130120/6279/12
	BP	1	GO:0050729	positive regulation of inflammatory response	11	0.000247239	241/6348/1236/1051/3553/3569/3956/4792/6283/6279/6280
	BP	1	GO:0035821	modulation of process of another organism	5	0.000762871	5967/5968/5068/130120/6280
	BP	1	GO:0045926	negative regulation of growth	13	0.000789077	694/10370/11221/3475/3624/3720/4494/4495/4496/4499/4501/4502/6696
	BP	1	GO:0031638	zymogen activation	7	0.000925104	444/50624/54205/3816/5329/5646/6281
	BP	1	GO:0051346	negative regulation of hydrolase activity	16	0.000925104	301/341/960/1474/1475/1476/9314/3958/5329/23645/12/5055/6690/7035/7980/7076
	BP	1	GO:0051492	regulation of stress fiber assembly	8	0.00105384	71/4233/5216/28984/6281/6385/4070/7168
	BP	1	GO:0090280	positive regulation of calcium ion import	4	0.00122392	6347/6348/3958/6781
	BP	1	GO:0002444	myeloid leukocyte mediated immunity	8	0.00225575	6348/9188/3162/3569/5319/27342/6284/6813
	BP	1	GO:0051047	positive regulation of secretion	13	0.0041735	51083/3553/3624/5319/56729/28984/6281/6279/6385/6659/6690/6696/7494
	BP	1	GO:0045766	positive regulation of angiogenesis	10	0.0041735	133/694/3576/1545/3162/3315/3553/3696/9314/7494
	BP	1	GO:1904018	positive regulation of vasculature development	10	0.0041735	133/694/3576/1545/3162/3315/3553/3696/9314/7494
	BP	1	GO:0010876	lipid localization	17	0.0042059	301/341/344/366/1056/1191/10938/51083/3553/3569/3624/4792/5319/5406/50640/56729/6696
	BP	1	GO:0031099	regeneration	10	0.00492016	133/301/595/1051/11221/3162/3475/3569/9314/6696
	BP	1	GO:1904037	positive regulation of epithelial cell apoptotic process	5	0.00536124	6347/3162/3569/5319/28984
	BP	1	GO:0034599	cellular response to oxidative stress	12	0.00742024	301/1545/60674/3162/3315/3569/4233/4257/50640/23657/7168/7295
	BP	1	GO:2000833	positive regulation of steroid hormone secretion	3	0.00742024	51083/56729/6696
	BP	1	GO:1903131	mononuclear cell differentiation	16	0.00794361	100/301/1236/1051/1437/11221/3553/3569/3624/3696/3956/4495/4609/4860/6659/7494
	BP	1	GO:0042886	amide transport	12	0.00873551	301/366/63036/51083/3553/3557/3569/4257/6279/23657/6659/6690
	BP	1	GO:0051384	response to glucocorticoid	8	0.0095577	133/301/595/1545/3490/3557/3569/6781
	BP	2	GO:0019886	antigen processing and presentation of exogenous peptide antigen via MHC class II	15	1.73751e-13	972/1509/1514/3108/3109/3113/3115/3117/3118/3119/3122/3123/3127/10437/5641
	BP	2	GO:0030098	lymphocyte differentiation	42	3.48408e-12	101/196528/558/920/972/9308/942/1499/1514/1958/10875/2309/2621/1880/3087/3122/3123/3586/259307/3566/3570/3659/3394/1316/9935/10892/4323/4783/5336/639/5591/5734/2185/5777/5788/864/6670/6688/6482/10673/677/678
	BP	2	GO:0002460	adaptive immune response based on somatic recombination of immune receptors built from immunoglobulin superfamily domains	37	1.45914e-10	196/712/713/714/718/920/972/64581/1075/1512/2214/3108/3109/3113/3115/3117/3118/3119/3122/3123/3127/3383/3586/259307/3566/3570/10892/5777/5788/6556/121260/7037/7040/7099/7128/7133/10673
	BP	2	GO:0034341	response to interferon-gamma	18	6.10475e-07	834/6362/972/58191/2633/2634/115361/2934/3113/3659/3394/8942/54625/55647/6556/6772/7099/7431
	BP	2	GO:0001819	positive regulation of cytokine production	35	6.10475e-07	101/718/728/23705/834/929/920/972/9308/942/64581/1536/1958/2214/3091/3113/3115/3586/3566/3570/3630/3659/3394/10892/8013/57162/5336/5734/5788/6556/8140/6653/6772/7040/7099
	BP	2	GO:0046718	viral entry into host cell	18	1.93592e-06	558/920/972/942/1508/1514/7852/50848/2621/2934/3123/3383/3685/3693/3916/8829/6520/7037
	BP	2	GO:0051235	maintenance of location	27	4.60814e-06	19/9619/57584/718/805/920/1407/3627/2512/2760/2934/7184/3586/3685/3708/4481/114882/5336/123/2185/5777/5788/80024/6646/6653/5552/54832
	BP	2	GO:0002831	regulation of response to biotic stimulus	27	1.20665e-05	2/101/196/23705/929/64581/84034/10875/2896/3123/5654/259307/3630/3659/3916/653361/54625/5336/5591/5777/25939/6397/121260/6688/6772/7099/7128
	BP	2	GO:1901214	regulation of neuron death	25	1.96054e-05	101/558/7832/712/1113/1499/1522/1958/2353/2309/2729/10457/2896/3091/3586/5641/4170/4929/8013/8829/26471/2185/6653/7099/7133
	BP	2	GO:0070371	ERK1 and ERK2 cascade	25	3.94612e-05	467/728/6362/920/972/1512/2621/2633/2641/10457/1880/3123/3383/3685/9258/8829/5734/2185/5777/5788/7040/7099/23390/677/678
	BP	2	GO:0034612	response to tumor necrosis factor	21	4.54949e-05	8754/834/6362/929/58191/2353/2309/2621/2633/2634/3280/3987/2185/6772/7128/7133/10673/8531/7538/677/678
	BP	2	GO:0071674	mononuclear cell migration	18	0.000108039	101/240/728/6362/3627/58191/7852/50848/2621/1880/3383/3570/5641/5175/7941/2185/80024/6688
	BP	2	GO:0009612	response to mechanical stimulus	18	0.000145965	7832/834/1499/3627/7852/50848/2353/2354/2729/2934/3659/10746/4323/5734/2185/6772/7099/10628
	BP	2	GO:0015801	aromatic amino acid transport	5	0.000492222	121260/117247/6520/8140/23428
	BP	2	GO:0060211	regulation of nuclear-transcribed mRNA poly(A) tail shortening	5	0.000654999	27161/7832/64282/10140/7538
	BP	2	GO:1900153	positive regulation of nuclear-transcribed mRNA catabolic process, deadenylation-dependent decay	5	0.000654999	27161/10140/7538/677/678
	BP	2	GO:0030003	cellular cation homeostasis	28	0.000852622	122416/481/483/537/535/805/3627/220002/2512/2896/9709/3091/7184/3708/3778/5336/2185/5777/5788/55647/9997/6556/7779/1317/9497/80024/7037/7337
	BP	2	GO:0010742	macrophage derived foam cell differentiation	7	0.000865607	19/9619/3685/4481/6646/6772/7040
	BP	2	GO:0140448	signaling receptor ligand precursor processing	7	0.000865607	834/1363/1514/1522/27344/7941/6447
	BP	2	GO:0045730	respiratory burst	7	0.000978447	64581/1536/2896/3630/653361/4688/6556
	BP	2	GO:0090594	inflammatory response to wounding	5	0.00106866	240/2896/3091/7040/7099
	BP	2	GO:0014823	response to activity	9	0.00116489	1407/7852/2353/2641/2729/3091/3586/9997/8140
	BP	2	GO:0006979	response to oxidative stress	25	0.00130034	8754/116988/240/558/84181/1499/2353/2309/2729/3091/3586/3630/4170/4323/653361/4929/8013/2185/6414/6772/7099/7128/94241/10628/7337
	BP	2	GO:0097067	cellular response to thyroid hormone stimulus	5	0.00137526	1508/1512/1514/2729/687
	BP	2	GO:0070327	thyroid hormone transport	4	0.00158581	117247/8140/23428/7276
	BP	2	GO:0050714	positive regulation of protein secretion	12	0.00158686	9619/2182/101/8754/55691/2641/2752/3091/3123/3630/7040/7099
	BP	2	GO:0033674	positive regulation of kinase activity	27	0.0015964	2180/101/8754/11214/558/805/920/972/942/1958/2621/2641/1839/3123/3570/3630/10892/79817/653361/114882/2185/5788/253260/6556/6789/7040/7099
	BP	2	GO:0042445	hormone metabolic process	17	0.00175825	231/1363/1508/1514/1522/9249/1958/3091/51144/259307/27344/7941/6447/140606/117247/25976/7276
	BP	2	GO:0030168	platelet activation	12	0.00200622	558/928/84034/50848/10672/2776/2778/5336/5341/5777/7056/7099
	BP	2	GO:0098883	synapse pruning	4	0.00219682	712/713/714/718
	BP	2	GO:0048771	tissue remodeling	14	0.0023804	54/101/558/1499/10457/3091/3988/4286/4323/2185/29887/7037/7040/7128
	BP	2	GO:0072659	protein localization to plasma membrane	18	0.00365345	481/483/537/55667/50848/115548/2533/2580/2621/2633/3630/4323/10267/79651/9919/57154/7040/340348
	BP	2	GO:0002262	myeloid cell homeostasis	13	0.00418138	558/2309/3091/3988/9935/9258/5591/121260/6670/6688/6772/7538/677
	BP	2	GO:1901136	carbohydrate derivative catabolic process	13	0.00580738	51816/1514/2517/2581/2760/2799/138050/4121/8930/80896/25939/7040/1890
	BP	2	GO:0048511	rhythmic process	18	0.00633003	2/196/22809/558/8553/79365/1390/1407/1642/1958/2309/2776/687/23077/10135/4783/5591/7337
	BP	2	GO:0006898	receptor-mediated endocytosis	16	0.00763965	54806/718/929/928/1514/58191/115548/2580/3685/55788/4481/5336/10267/6653/23166/7037
	BP	2	GO:0045010	actin nucleation	7	0.00789898	10152/10095/10093/23191/2934/10788/23325
	BP	2	GO:0042554	superoxide anion generation	6	0.00821285	54/64581/1536/653361/4688/7040
	BP	2	GO:0045687	positive regulation of glial cell differentiation	6	0.00821285	7852/23405/1959/3280/7040/7133
	BP	2	GO:0007015	actin filament organization	23	0.00909525	10152/93663/10095/10093/23406/23191/50848/8522/2934/7184/10788/3693/3936/4082/8829/5341/64857/5734/2185/253260/6709/7170/23325
	BP	2	GO:0035729	cellular response to hepatocyte growth factor stimulus	4	0.00912251	2729/3586/5641/8829
	BP	2	GO:0055119	relaxation of cardiac muscle	4	0.00912251	481/1113/2934/5997
	BP	2	GO:0002064	epithelial cell development	14	0.0092107	10152/231/2683/7852/50848/22862/3091/3383/5175/639/2889/10653/7716/7431
	BP	2	GO:0070168	negative regulation of biomineral tissue development	5	0.00972016	2621/3091/2185/5552/7040
	BP	2	GO:0030307	positive regulation of cell growth	12	0.00988771	55602/58191/7852/23191/1839/3630/4323/23327/8829/2185/253260/57154
	BP	2	GO:0030278	regulation of ossification	10	0.00993027	240/9249/1959/56975/3091/5734/2185/5552/55603/7040

## Sheet: TableS5
	Supplementary Table 5. Univariate logistic regression analysis of PMRG
	Gene	OR	95% Confidence Interval		P value
	CD52	3.79937	1.62006	11.0893	0.00513388
	MARCKSL1	48.3735	4.62956	1225.46	0.00531553
	YBX1	89007.3	270.083	1.56988e+09	0.00255651
	PTCH2	4.4333e-06	5.23808e-11	0.0127349	0.0106125
	TACSTD2	23.501	4.96351	311.074	0.00151601
	NBPF19	5.38895	1.36112	29.8495	0.0263203
	S100A10	6.54343	2.04897	34.7678	0.00718031
	S100A11	7.40156	1.71207	54.0113	0.018639
	S100A4	6.64136	1.56994	41.7465	0.0203229
	CD48	4.65607	1.12452	23.5626	0.0387437
	GAS5	8.45413	2.25003	49.6365	0.00492938
	ELF3	4.79517	1.76015	19.6094	0.00834621
	ODC1	0.0776459	0.00911557	0.410375	0.00654039
	CYP1B1	3.19281	1.11441	10.9822	0.0415286
	REG3A	2.09453	1.34295	4.03826	0.00630793
	DUSP2	7.87348	1.59289	48.1663	0.0144318
	TFPI	5.99555	1.21893	36.1935	0.0331532
	TMEM158	0.177819	0.0332428	0.661553	0.0202995
	TM4SF1	6.30826	1.89042	31.5536	0.00826949
	CXCL8	3.2816	1.53887	8.95546	0.00613407
	CXCL1	5.90008	2.39728	22.2793	0.00121571
	CXCL2	2.55176	1.38036	5.48626	0.00617923
	RPL34	14.4334	1.59259	193.148	0.0250475
	SOX4	14.3233	3.08979	144.247	0.0046882
	AIF1	208.015	11.0587	46041.2	0.00831076
	AKIRIN2	23.7679	1.35305	628.756	0.0379905
	CD24	3.11857	1.12841	10.2393	0.0395514
	ITGB8	51.7754	6.50283	1167.28	0.00190102
	CYCS	0.00616771	0.000111538	0.0878315	0.0017492
	RABGEF1	22.8093	1.67185	415.404	0.0209939
	HSPB1	1.85409	1.07857	3.56014	0.0379435
	KMT2E-AS1	13.8112	1.47264	175.585	0.0260912
	PNPLA8	0.000225342	1.90313e-07	0.01842	0.00273867
	RHEB	0.0694223	0.00367997	0.838916	0.0490767
	DEFB1	7.12937	2.36577	38.1071	0.00404669
	DUSP4	12.2758	2.12564	136.972	0.015026
	ASPH	0.0735414	0.00533126	0.684741	0.0305062
	GEM	0.178672	0.0335582	0.630332	0.0168932
	MYC	11.8532	2.33149	138.287	0.0161147
	SLA	24.765	3.7311	285.212	0.00282684
	OTUD1	10.7375	1.75019	95.2669	0.016785
	UBE2D1	0.0219562	0.000421441	0.474375	0.0290122
	ARID5B	0.119445	0.013614	0.734518	0.0327698
	CD44	5.12969	1.47159	25.1338	0.0197884
	WDR74	26.1049	2.81054	433.061	0.00894254
	SNHG1	4.01359	1.36271	13.7238	0.0156522
	MMP7	6.54963	2.32394	26.8993	0.00201352
	MGST1	6.27072	1.80266	30.0436	0.00872359
	KRT8	3.9616	1.15641	17.7859	0.0444018
	PHLDA1	27.9085	4.42601	415.767	0.00292689
	ATP2B1-AS1	0.123091	0.0139035	0.724579	0.0334322
	BTG1	40.5242	5.53353	645.371	0.00166316
	CRADD	0.0116477	0.00029669	0.188415	0.00533814
	PNP	0.094534	0.0120629	0.504985	0.0112939
	RNASE6	7.35879	2.01747	39.8627	0.00691065
	RNASE2	381.633	6.44032	57781	0.00788502
	NFKBIA	9.17912	2.55218	53.693	0.00314263
	LGALS3	6.82574	2.16458	33.12	0.00437672
	SNAPC1	0.00115514	2.90994e-06	0.0630401	0.00689507
	NOP10	0.0513644	0.00318645	0.588677	0.0221392
	IL32	6.28226	2.2736	25.6077	0.00228691
	MT2A	3.03068	1.39786	8.84737	0.0164467
	MT1M	5.94816	2.46021	21.5435	0.000825054
	MT1F	3.47445	1.24754	13.672	0.0366959
	MT1G	3.70359	1.86814	10.2625	0.00171734
	MT1X	3.28981	1.57316	9.02345	0.00586452
	MAP1LC3B	0.000431004	3.40074e-07	0.0389535	0.00731904
	SRSF2	100.909	4.61346	5385.15	0.00859454
	GADD45B	3.31327	1.3081	10.4342	0.019956
	HCST	77.841	3.46124	3316.8	0.0108601
	APOC1	30.399	5.7	569.002	0.00194907
	APOC2	38.6328	5.43869	714.512	0.00217434
	PPP1R15A	3.77252	1.0264	15.5425	0.0489236
	SDC4	3.77982	1.52101	12.8652	0.0115069
	CEBPB	7.63893	2.10417	49.5703	0.0089445
	BID	50.1483	2.60851	1736.06	0.0151829
	PLP2	9.30275	1.35945	92.1202	0.0333269
	VSIG4	2.52653	1.2335	6.0318	0.0185006
	RBMX	9.71092	2.01677	61.9034	0.00710225

## Sheet: TableS6
	Supplementary Table 6. Univariate logistic regression analysis of 9 iPMRG
	Gene	OR	95% Confidence Interval		P value
	IER3	2.55862	1.24858	5.94605	0.017335
	MT1G	0.974555	0.352862	2.70612	0.960052
	CYCS	0.534757	0.098864	2.6741	0.452731
	APOC1	1.01828	0.713314	1.45964	0.920202
	MT1M	1.00236	0.633836	1.61133	0.991998
	PHLDA1	2.54192	1.43786	4.83894	0.00226514
	ITGB8	1.10696	0.748735	1.61412	0.59726
	RABGEF1	0.776249	0.29348	1.99433	0.600734
	KCNQ1OT1	1.86675	1.19145	3.09058	0.00954734

## Sheet: TableS7
	Supplementary Table 7. Survival screening of whole blood-expressed PMRGs using log-rank tests and univariate Cox regression.
	Gene	Logrank_P value	HR	HR_95CI_low	HR_95CI_high	Cox_P value
	LGALS3	0.000574277	2.66747	1.12123	6.34607	0.0265054
	EHD1	0.0045814	0.0596205	0.00333284	1.06654	0.0553412
	RNASE6	0.00611589	4.73131	1.61179	13.8885	0.00467264
	FCN1	0.0070706	2.37553	0.880003	6.41265	0.0876978
	TFPI2	0.00818648	4.29117	0.670603	27.4591	0.12404
	IGFBP7	0.00885099	2.76785	0.840891	9.11058	0.0939592
	NFKBIA	0.0391761	16.7096	1.9501	143.179	0.010189
	SERF2	0.0102039	3.59824	0.714199	18.1285	0.120665
	SDC2	0.0137688	2.49417	1.23003	5.05749	0.0112769
	SERPINB2	0.0432804	2.71454	1.24826	5.90318	0.0117546
	PID1	0.05939	3.40763	1.29276	8.98229	0.0131672
	AKIRIN2	0.0139666	6.49927	0.73787	57.2465	0.0917735
	INHBA	0.197565	55.3293	2.14297	1428.55	0.0155436
	PLP2	0.137944	7.55925	1.4082	40.5782	0.0183137
	RETN	0.113183	1.72768	1.08742	2.74491	0.0206252
	MGST1	0.0258969	2.93035	1.17743	7.293	0.0208298
	KRT18	0.314746	3.33886	1.18549	9.40372	0.0224874
	KCNQ1OT1	0.0538439	8.1414	1.33781	49.5455	0.0228568
	RNASE2	0.0258424	1.41007	0.978393	2.0322	0.0653548
	CSTA	0.0268995	2.72689	0.931553	7.98231	0.0671631
	IER3	0.028518	1.98825	0.867379	4.55759	0.104419
	PMAIP1	0.0296755	2.30356	0.703013	7.54803	0.168192
	ZNF778	0.0338432	7.90032	0.785776	79.4311	0.0792194
	DUSP2	0.346837	0.419634	0.186492	0.944239	0.0358497
	MT1X	0.533283	2.22658	1.0378	4.77708	0.0398573
	SOX4	0.144593	3.58281	1.01943	12.5919	0.046594
	ARID5B	0.0492985	0.485493	0.14787	1.59399	0.233537
	SPP1	0.138959	1.56365	0.997574	2.45096	0.0512509
	KLF4	0.0532186	2.35091	0.826836	6.68426	0.108866
	RABGEF1	0.0597041	9.22123	0.438776	193.791	0.15278
	TRA2A	0.0833072	0.241994	0.0394887	1.48298	0.125044
	CACNA2D4	0.144043	3.50284	0.838219	14.638	0.0857796
	CD52	0.0869718	0.635047	0.107746	3.74291	0.615895
	EIF4A3	0.0923499	2.14501	0.253499	18.1502	0.483677
	KRT8	0.546667	3.56094	0.810121	15.6523	0.092721
	RRP15	0.0954327	2.4812	0.395388	15.5705	0.332163
	SNHG3	0.349225	0.325207	0.0864745	1.22301	0.0964955
	CCL4	0.156114	0.605837	0.332449	1.10405	0.101693
	CCND1	0.277192	0.341335	0.0924363	1.26043	0.106809
	HIF1A-AS3	0.14837	1.61427	0.901887	2.88935	0.106898
	PHLDA1	0.860188	0.252694	0.0470789	1.35632	0.10861
	CEL	0.128513	0.383886	0.118849	1.23996	0.109503
	EREG	0.111373	1.68338	0.727401	3.89574	0.223789
	TIMP1	0.302339	2.90479	0.772188	10.9272	0.114677
	TBCA	0.115958	3.33526	0.569693	19.5262	0.181571
	SNHG25	0.521141	0.741268	0.504241	1.08971	0.127774
	ITGB8	0.476591	10.1262	0.513143	199.827	0.128138
	S100A4	0.57677	2.82156	0.729676	10.9106	0.132777
	CYP1B1	0.260551	1.65683	0.856445	3.20522	0.133696
	TM4SF1	0.6618	2.51305	0.747572	8.44792	0.136313
	CSTB	0.141768	2.05194	0.454757	9.25869	0.349804
	CITED2	0.717696	5.22076	0.546208	49.901	0.151318
	RFLNB	0.152811	2.0148	0.721037	5.63	0.181504
	ASPH	0.161702	1.1424	0.284754	4.58316	0.851018
	XBP1	0.167637	0.719797	0.225475	2.29785	0.578784
	EIF4A2	0.168735	0.585873	0.123802	2.77256	0.500222
	ARL4A	0.17239	1.59239	0.688108	3.68506	0.27714
	CNIH1	0.262633	3.9534	0.53716	29.0963	0.177101
	IL6	0.451509	3.76176	0.540378	26.1869	0.180811
	ACTG1	0.628028	0.159855	0.0103643	2.46555	0.189019
	SH3BGRL3	0.70701	3.57907	0.529983	24.17	0.190721
	MIR4435-2HG	0.1944	1.79881	0.683619	4.7332	0.234273
	RAB5IF	0.204236	1.75208	0.434657	7.06254	0.430412
	CLDN4	0.789327	0.0782922	0.00152307	4.02454	0.205064
	SNHG1	0.4702	0.40857	0.102323	1.6314	0.205117
	CELA2B	0.28496	1.72771	0.735191	4.06016	0.209732
	CD24	0.210576	0.778072	0.352729	1.71632	0.534151
	LGALS1	0.761703	2.16105	0.626267	7.45713	0.222685
	CBLB	0.222793	0.582159	0.152925	2.21617	0.427653
	CD48	0.617234	3.81296	0.44007	33.0372	0.224407
	S100A12	0.228127	1.19097	0.754067	1.88102	0.45357
	MAP3K8	0.23206	1.68473	0.436038	6.50933	0.44943
	UPP1	0.233629	0.79971	0.245764	2.60224	0.71043
	METTL15	0.234836	0.588132	0.109316	3.16423	0.536403
	MT1F	0.429923	1.59469	0.71493	3.55704	0.254229
	VSIG4	0.260853	1.22871	0.478118	3.15766	0.668872
	PNPLA8	0.389865	3.80558	0.369017	39.246	0.261612
	ARC	0.264146	0.971461	0.107005	8.81957	0.979476
	YDJC	0.27066	0.556727	0.0871987	3.55447	0.53579
	CXCL3	0.879138	1.57386	0.693912	3.56966	0.277731
	HCST	0.283077	0.862127	0.201543	3.68786	0.841435
	DYNC1I2	0.290638	0.899249	0.0905077	8.93459	0.927772
	JARID2	0.771653	3.42785	0.344744	34.0837	0.293155
	CEBPB	0.317316	1.28142	0.51794	3.17035	0.591599
	AMY2A	0.317325	1.32059	0.360415	4.83876	0.674697
	ID3	0.318066	1.04595	0.370196	2.95519	0.932446
	HMOX1	0.324084	1.38696	0.467055	4.11872	0.555828
	ELF3	0.584668	0.311774	0.0304748	3.18962	0.325937
	DDX21	0.326929	1.0573	0.21913	5.10143	0.944682
	IFITM3	0.332012	0.957009	0.697806	1.31249	0.785112
	RHEB	0.593668	3.21108	0.303838	33.936	0.332178
	CLDND1	0.930148	0.394887	0.0599642	2.60049	0.333954
	CCL20	0.597662	1.4776	0.665308	3.28164	0.337561
	SDC4	0.373711	1.59141	0.613669	4.12696	0.339259
	ADAMTS2	0.34425	0.322424	0.00239098	43.4791	0.651008
	S100A13	0.351578	1.27944	0.245993	6.65453	0.769587
	CYTH2	0.352242	0.46951	0.0674495	3.26822	0.445032
	HSP90AB1	0.355861	1.06403	0.291815	3.87972	0.925088
	MET	0.357967	0.410814	0.0235128	7.17769	0.542174
	ALOX5AP	0.360802	1.16845	0.415451	3.28624	0.767942
	BTG1	0.36272	1.97328	0.379107	10.2711	0.419342
	HSPB1	0.711739	1.62155	0.552171	4.76196	0.379159
	FN1	0.611493	2.32713	0.348232	15.5514	0.383475
	CTRL	0.803613	0.688398	0.296899	1.59614	0.384183
	TPI1	0.842816	2.84072	0.264171	30.5473	0.388948
	MARCO	0.390724	1.11563	0.708056	1.75782	0.637134
	CYC1	0.488197	2.56307	0.298127	22.0352	0.391203
	TFPI	0.69757	2.40521	0.31976	18.0917	0.393952
	OLFM4	0.604673	1.14564	0.837025	1.56803	0.395865
	TMEM107	0.399713	1.16339	0.239765	5.64504	0.851031
	MAD1L1	0.929373	1.88993	0.421856	8.46698	0.405446
	MAP1LC3B	0.47408	3.63846	0.172711	76.6505	0.406201
	SNAPC1	0.416998	1.43632	0.341072	6.04859	0.62159
	PNP	0.419447	0.656717	0.121069	3.56224	0.625963
	TAF9	0.685755	2.12222	0.338947	13.2876	0.42141
	IL1RN	0.43348	1.10606	0.652321	1.87541	0.708275
	SOCS3	0.681141	0.756026	0.37159	1.53819	0.440263
	GAS5	0.45389	1.13541	0.37773	3.4129	0.821078
	RPS10	0.913334	1.66976	0.417622	6.67612	0.468415
	IL1B	0.469651	0.931193	0.538279	1.61091	0.79878
	KMT2E-AS1	0.479026	0.851599	0.300425	2.41399	0.762515
	CYCS	0.480998	0.549877	0.0745685	4.05486	0.557417
	S100A6	0.4811	1.31258	0.449815	3.83014	0.618629
	SNHG12	0.484528	0.694465	0.215149	2.24161	0.54196
	ATP2B1-AS1	0.487845	0.969584	0.258343	3.63894	0.963491
	CYTOR	0.490717	0.866256	0.387519	1.93642	0.726474
	WDR74	0.575523	0.520086	0.0808016	3.34757	0.491353
	G0S2	0.491517	1.12091	0.777518	1.61596	0.540817
	SERTAD1	0.501895	1.32946	0.431218	4.09876	0.62009
	OTUD1	0.505594	0.562973	0.0509357	6.22233	0.63931
	PDLIM5	0.757277	1.78446	0.321513	9.90407	0.50779
	HMGA1	0.508269	1.10351	0.299874	4.06081	0.882209
	S100A8	0.517212	1.04034	0.625701	1.72975	0.878833
	SLC7A11	0.773707	1.95022	0.253649	14.9946	0.520992
	CXCL8	0.521108	1.0591	0.666046	1.6841	0.808288
	CXCL5	0.524444	1.04422	0.603828	1.80581	0.876949
	CCL3	0.799874	0.858832	0.533856	1.38163	0.53043
	SLC25A26	0.843924	1.62384	0.339814	7.75973	0.543536
	DUSP5	0.545831	1.07263	0.39525	2.91088	0.890525
	RPL31	0.865893	1.52433	0.387733	5.99276	0.546154
	LINC00513	0.548814	0.959766	0.469437	1.96225	0.91039
	PRSS1	0.549937	1.31471	0.525291	3.29047	0.558851
	RPL7	0.799585	1.59316	0.343629	7.38636	0.551792
	C15orf48	0.553886	1.13609	0.351713	3.66978	0.831107
	RBMX	0.556217	0.996152	0.155161	6.39541	0.996758
	PFN1	0.569761	0.639019	0.0372054	10.9754	0.757568
	ODC1	0.572245	1.10542	0.269267	4.53809	0.889374
	RFX2	0.842767	0.825247	0.423396	1.6085	0.572697
	CD44	0.583507	1.37614	0.209837	9.02485	0.739334
	CKB	0.632814	1.18061	0.632105	2.20507	0.602446
	CUZD1	0.602691	0.772768	0.206815	2.88746	0.701506
	CRADD	0.664877	1.47099	0.337615	6.40909	0.607291
	SAT1	0.619075	0.822694	0.386257	1.75226	0.612901
	PLAUR	0.616724	1.08889	0.51408	2.3064	0.82402
	IFRD1	0.857731	0.759352	0.256207	2.25058	0.619463
	C12orf57	0.637391	1.07143	0.440466	2.60625	0.879088
	ADM	0.637715	0.98774	0.676835	1.44146	0.948999
	CXCL2	0.906905	1.2926	0.427129	3.91175	0.649625
	SRSF3	0.655291	0.701582	0.0570618	8.62605	0.781904
	TUBB4B	0.657277	0.838074	0.0744624	9.43252	0.886274
	CCL2	0.657328	0.974094	0.649836	1.46015	0.89887
	STXBP2	0.902033	0.647272	0.0915698	4.57533	0.662877
	TXN	0.667182	0.845414	0.242905	2.94241	0.79185
	PPP1R15A	0.68313	1.07046	0.340347	3.36678	0.907291
	TMSB10	0.728197	0.688355	0.114138	4.15142	0.683758
	BCL2A1	0.686559	0.861193	0.407926	1.81811	0.695083
	ADA	0.987223	0.748071	0.179477	3.118	0.690233
	DUSP10	0.719243	1.06603	0.224829	5.05458	0.935823
	UTP11	0.723884	0.916243	0.153714	5.46147	0.923491
	SNHG15	0.725265	1.08054	0.305363	3.82352	0.904378
	MARCKSL1	0.934823	1.30839	0.290467	5.89358	0.726307
	SLC25A37	0.727364	0.939907	0.499958	1.767	0.847413
	UBE2D1	0.728953	1.06476	0.461301	2.45763	0.883111
	CCR7	0.728999	1.03052	0.415099	2.55835	0.948337
	CTRC	0.73638	0.817302	0.10784	6.19419	0.845211
	AQP9	0.736866	1.00348	0.560952	1.79513	0.990649
	CD58	0.74057	1.06386	0.399653	2.83195	0.901376
	S100A11	0.74456	1.05805	0.479351	2.33537	0.888914
	USP12	0.782101	1.25107	0.308948	5.06617	0.753588
	EMP1	0.942187	1.18825	0.404082	3.49416	0.753969
	TPM1	0.754878	0.878561	0.247043	3.12443	0.841473
	C1orf56	0.757683	0.949525	0.231493	3.89472	0.942663
	HES4	0.764272	1.04392	0.645491	1.68827	0.860891
	KLK1	0.766553	0.911979	0.393464	2.11381	0.829905
	RGCC	0.826417	0.83614	0.256452	2.72616	0.766632
	SYNJ2	0.869707	0.790516	0.16214	3.85417	0.771187
	ANXA1	0.771973	0.800201	0.171478	3.73413	0.776716
	S100A10	0.773295	0.865399	0.154468	4.84834	0.869394
	ANXA5	0.77331	0.946827	0.230172	3.89483	0.939642
	MYC	0.939852	1.18433	0.364986	3.84299	0.778174
	RPS17	0.946026	1.28411	0.224338	7.35027	0.778767
	TAF13	0.788341	1.07113	0.393574	2.91513	0.892995
	IFITM2	0.944281	0.917426	0.487648	1.72598	0.789251
	TRA2B	0.961911	0.735153	0.0698974	7.73204	0.797736
	CLU	0.801552	0.956571	0.551557	1.65899	0.87442
	MSI2	0.815902	1.19452	0.0915179	15.5912	0.892132
	S100A9	0.823406	1.06102	0.564186	1.99536	0.854177
	TNFAIP6	0.846672	0.959026	0.659554	1.39448	0.82662
	PEF1	0.914185	1.24542	0.159506	9.72423	0.834207
	BZW2	0.981317	1.2004	0.214392	6.72114	0.835367
	GADD45B	0.973296	1.16812	0.268793	5.07639	0.835776
	GEM	0.843857	1.11504	0.172984	7.18746	0.908816
	TACSTD2	0.844687	0.997817	0.647502	1.53766	0.992098
	LYZ	0.855633	1.03203	0.548581	1.94153	0.922103
	MT2A	0.907138	0.94441	0.483139	1.84607	0.867175
	CXCL1	0.981475	1.05282	0.567694	1.9525	0.870261
	IL32	0.978167	1.06359	0.457726	2.4714	0.886044
	IQGAP1	0.89538	1.11654	0.241388	5.16451	0.887821
	RAN	0.889091	1.14268	0.172053	7.58908	0.890184
	PRSS3	0.941475	1.12533	0.210735	6.0093	0.890124
	PTCH2	0.900593	0.958309	0.159739	5.74911	0.962843
	BASP1	0.905047	0.989512	0.537327	1.82223	0.973003
	PRSS2	0.911335	1.01053	0.485827	2.10194	0.977626

## Sheet: TableS8
	Supplementary Table 8. Repeated-CV time-dependent AUC and 95% confidence intervals among the three prediction models
	Model	12-month AUC (95%CI)	36-month AUC (95%CI)	60-month AUC (95%CI)
	Clinical-HLA model	0.750 (0.546–0.921)	0.794 (0.605–0.940)	0.752 (0.594–0.899)
	PMRG risk score model	0.803 (0.612–0.946)	0.741 (0.574–0.893)	0.801 (0.660–0.929)
	Clinical-HLA-PMRG model	0.825 (0.637–0.958)	0.814 (0.642–0.944)	0.860 (0.735–0.962)

## Sheet: TableS9
	Supplementary Table 9. Characteristics of the in-house PBMC RNA-seq cohort of T1D patients
	Variable	Overall, N = 131	Age of T1D onset		statistics	p-value2
			early-onset	late-onset
			N = 9 (69%)1	N = 4 (31%)1
	Age (yrs)	10.00 [8.00, 17.00]	9.00 [7.00, 10.00]	22.00 [19.00, 25.00]	0	0.007
	Age of T1D onset (yrs)	9.00 [7.00, 16.60]	8.00 [6.00, 9.00]	21.00 [18.30, 24.46]	0	0.003
	Gender					>0.999
	Female	9 (69.23%)	6 (66.67%)	3 (75.00%)
	Male	4 (30.77%)	3 (33.33%)	1 (25.00%)
	BMI (kg/m2)	14.83 [14.27, 20.50]	14.72 [13.89, 14.83]	20.67 [18.46, 21.15]	4	0.034
	no. of positive autoAb	3.00 [2.00, 3.00]	3.00 [1.00, 3.00]	3.00 [2.50, 3.00]	14.5	0.614
	C-Peptide (nmol/L)	0.33 (0.26)	0.27 (0.25)	0.45 (0.27)	-1.13	0.306
	1 Median [IQR]; Mean (SD); n (%)
	2 Wilcoxon rank sum test; Wilcoxon rank sum exact test; Fisher’s exact test; Welch Two Sample t-test

## Sheet: TableS10
	Supplementary Table 10. Characteristics of the independent PBMC validation cohort
	Variable	Overall, N = 101	Group		statistics	p-value2
			T1D	HC
			N = 5 (50%)1	N = 5 (50%)1
	Age (yrs)	28.20 (8.18)	27.00 (10.86)	29.40 (5.37)	-0.44	0.674
	Age of T1D onset (yrs)	/	23.84 [21.72, 38.39]	/	/	/
	Gender					>0.999
	Female	6 (60.00%)	3 (60.00%)	3 (60.00%)
	Male	4 (40.00%)	2 (40.00%)	2 (40.00%)
	BMI (kg/m2)	21.01 (3.41)	19.88 (4.04)	22.15 (2.59)	-1.06	0.326
	no. of positive autoAb	/	1.00 [1.00, 2.00]	/	/	/
	C-Peptide (nmol/L)	/	0.21 [0.11, 0.25]	/	/	/
	1 Median [IQR]; Mean (SD); n (%)
	2 Wilcoxon rank sum test; Wilcoxon rank sum exact test; Fisher’s exact test; Welch Two Sample t-test

[truncated: 4 more sheets: TableS11, TableS12, TableS13, TableS14]
